# Supplementary material for: Inclusion of unexposed clusters improves the precision of fixed effects analysis of stepped-wedge cluster randomized trials with binary and count outcomes
Source: BMC Med Res Methodol. 2024 Oct 28;24:254. doi: 10.1186/s12874-024-02379-z (PMC11514785; doi:10.1186/s12874-024-02379-z)
Supplement: Supplementary file 2 — Additional File 2. R code for simulation, analysis, and plotting [file 12874_2024_2379_MOESM2_ESM.rmd]

---
title: "Simulation code"
output: html_document
date: '2023-05-08'
editor_options: 
  chunk_output_type: console
---

```{r setup, include=FALSE}
knitr::opts_chunk$set(echo = TRUE)
```

```{r Simulation function}
# FUNCTION for simulation
FEgen.save <- function(seed, n_sims, alpha, diff, ICC, exposed, unexposed, n_c.a, directory, outcome){
  
  # collect:
  FEtau_vals <- c()
  p_vals <- c() # p-values
  point_est <- c() # point estimates
  variance_est <- c() # variance estimates
  cp_vals <- c() # coverage probability
  saves <- c("n_expo","n_unexpo","diff","ICC","tau", "FEtau", "n_c", "power","point_estimate", "monte_carlo_se", "variance","RMSE","CP")
  
  # create df for exporting
  sim.df.FE <- data.frame(matrix(ncol=length(saves), nrow=0))
  # rename columns
  names(sim.df.FE) <- saves
  
  # Simulation
  set.seed(seed)
  for(a in diff){
    for(b in ICC){
      for(c in exposed){
        for(d in unexposed){
          for(e in n_c.a){
            for(f in 1:n_sims){
              
              # design with exposed clusters
              design.exposed <-
                rbind(t(replicate(c/4,c(0,1,1,1,1))),
                      t(replicate(c/4,c(0,0,1,1,1))),
                      t(replicate(c/4,c(0,0,0,1,1))),
                      t(replicate(c/4,c(0,0,0,0,1)))
                )
              
              # design with unexposed clusters
              design.unexposed <- rbind(t(replicate(d,rep(0,ncol(design.exposed)))))
              
              # design with exposed + unexposed clusters
              ifelse(d!=0,
                     design <- rbind(design.exposed, design.unexposed), # if d!=0
                     design <- design.exposed # if d==0
              ) 
              
              # Cluster Random Effects
              if(outcome=="Binary"){
                mu0 <- log(0.3/0.7)
                tau <- sqrt( (b*(pi^2)/3)/(1-b) )
                cluster <- rnorm(n=nrow(design), mean=mu0, sd=tau)
              }else if(outcome=="Poisson"){
                mu0 <- log(0.3)
                tau <- sqrt( (b*log(1+1/exp(mu0)))/(1-b) )
                cluster <- rnorm(n=nrow(design), mean=mu0, sd=tau)
              }
              
              # Fixed Effects
              b_tx <- a # intervention effect
              b_time <- 0.1 # fixed linear time slope
              
              # Matrices of effects based on design matrix of exposed and unexposed clusters
              matrix.cluster <- replicate(ncol(design),cluster)
              matrix.b_tx <- design * b_tx
              matrix.b_time <- t(replicate(nrow(design), b_time*(0:(ncol(design)-1))))
              
              # Expected GLM Outcome without residuals (matrix form)
              eta <- matrix.cluster + matrix.b_tx + matrix.b_time
              if(outcome=="Binary"){
                mu <- exp(eta)/(1+exp(eta))
              }else if(outcome=="Poisson"){
                mu <- exp(eta)
              }
              
              # Name rows and columns of matrix
              dimnames(mu) <- list(paste("c",1:nrow(mu),sep=""),
                                   paste("p",1:ncol(mu),sep=""))
              
              
              # make into dataframe of outcomes with reshape package
              suppressWarnings(mu.df <- mu %>% reshape::melt())
              
              # add treatment dummy variables
              mu.df$tx.var <- design %>% c()
              
              # generate cluster:period sizes as n_cp matrix
              ## average cluster sizes based on gamma distribution
              n_c <- rgamma(n=nrow(design), shape=e, scale=1)
              ## realized cluster:period sizes based on Poisson distribution
              n_cp <- matrix(data=0, nrow=nrow(design),ncol=ncol(design))
              for(g in 1:nrow(design)){
                n_cp[g,] <- rpois(n=ncol(design), lambda=n_c[g])
              }
              ## make into dataframe with reshape package
              n_cp.df <- n_cp %>% reshape::melt() %>% select(value)
              
              # dataframe of outcomes with appropriate number of individuals
              # sim_dat <- data.frame()
              if(outcome=="Binary"){
                sim_dat <- data.frame()
              }else if(outcome=="Poisson"){
                sim_dat <- mu.df
                sim_dat$cpsize <- n_cp.df$value
                sim_dat$outcome <- 0
              }
              # With Binary outcomes
              if(outcome=="Binary"){
                for(i in 1:nrow(mu.df)){
                  sim_dat <- sim_dat %>%
                    bind_rows(
                      bind_cols((mu.df[i,] %>% select(-value)), 
                                rbinom(n=n_cp.df[i,], size=1, prob=mu.df[i,c("value")]) %>% as.data.frame()
                      )
                    )
                }
              }else if(outcome=="Poisson"){
                for(i in 1:nrow(mu.df)){
                  sim_dat$value*sim_dat$cpsize
                  sim_dat[i,"outcome"]<- rpois(n=1, lambda=sim_dat[i,c("value")]*sim_dat[i,c("cpsize")])
                }
              }
              # name columns of simulated data
              if(outcome=="Binary"){
                names(sim_dat) <- c("cluster","period","tx.var","outcome")
              }else if(outcome=="Poisson"){  
                names(sim_dat) <- c("cluster","period","value","tx.var","cpsize","outcome")
              }
              
              
              # Model simulated data
              ## Fixed Effects
              if(outcome=="Binary"){
                FEmodel <- glm(outcome~tx.var+period+cluster, data=sim_dat, family = "binomial")
              }else if(outcome=="Poisson"){
                FEmodel <- glm(outcome~offset(log(cpsize))+tx.var+period+cluster, data=sim_dat, family = "poisson")
              }
              
              # Generate Confidence intervals for 2-sided tests of significance
              suppressMessages(CI1 <- FEmodel %>% confint("tx.var", method="Wald", level=0.9))
              suppressMessages(CI2 <- FEmodel %>% confint("tx.var", method="Wald", level=0.95))
              
              # Analysis - save from each simulation "f"
              ## Point Estimates
              point_est[f] <- summary(FEmodel)$coefficients[2,1]
              ## Variance Estimates
              variance_est[f] <- diag(vcov(FEmodel))[2]
              ## 1-sided test of significance
              if(outcome=="Binary"){
                # since binary has a >0 log(OR)
                p_vals[f] <- CI1[1] > 0
                # since poisson has a <0 log(OR)
              }else if(outcome=="Poisson"){
                p_vals[f] <- CI1[2] < 0
              }
              ## Coverage Probability
              cp_vals[f] <- between(a, CI2[1], CI2[2])
              
              FEtau <- sd( c(FEmodel$coefficients["(Intercept)"], FEmodel$coefficients["(Intercept)"] + FEmodel$coefficients[paste0("clusterc",2:c)]) )
              FEtau_vals[f] <- FEtau
            }
            # Save output in df
            sim.df.FE <- sim.df.FE %>% add_row("n_expo" = c,
                                               "n_unexpo" = d,
                                               "diff" = a,
                                               "ICC" = b,
                                               "tau" = tau, 
                                               "FEtau" = mean(FEtau_vals),
                                               "n_c" = e,
                                               "power" = mean(p_vals),
                                               "point_estimate" = mean(point_est),
                                               "monte_carlo_se" = sd(point_est),
                                               "variance" = mean(variance_est),
                                               "RMSE" = ((a-point_est)^2) %>% mean() %>% sqrt(),
                                               "CP" = mean(cp_vals)) 
            
            # Print number of scenarios simulated 
            print(nrow(sim.df.FE))
            
            # Save simulated point estimates, variance estimates, and p-values from f simulations
            ## create dataframe with point estimates, variance estimates, and p-values
            df.export <- data.frame(point_est, variance_est, p_vals, FEtau_vals)
            # export to directory
            write.csv(df.export, file.path(
              directory,
              paste(paste("export",a,c,d,e,b, sep="_"),".csv", sep="")
            ))
            
          }
        }
      }
    }
  }
  
  # Add new columns (absolute bias, relative bias, precision)
  sim.df.FE$bias_abs <- sim.df.FE$point_estimate - sim.df.FE$diff
  sim.df.FE$bias_rel <- 100 * ((sim.df.FE$point_estimate - sim.df.FE$diff)/sim.df.FE$diff)
  sim.df.FE$precision <- 1/sim.df.FE$variance
  
  # factorize data
  sim.df.FE[c("n_expo","n_unexpo","diff","ICC","n_c")] <- lapply(
    sim.df.FE[c("n_expo","n_unexpo","diff","ICC","n_c")], 
    factor
  )
  
  # return df from function
  return(sim.df.FE)
}
```

```{r Binary sim}
binsimplan <- expand.grid(c(0.01, 0.05, 0.10), c(0, log(1.25)))
colnames(binsimplan) <- c("ICC","diff")
binsimplan$seed <- c(4268, 1151, 8950, 345, 896, 101)

binsimplan

# import libraries
library(dplyr)
library(reshape)

# Binary scenario 1
start_time <- Sys.time()
BinaryTest <- FEgen.save(
  seed=binsimplan$seed[1],
  n_sims=2000,
  alpha=0.05,
  diff <- binsimplan$diff[1],
  ICC <- binsimplan$ICC[1],
  exposed <- c(4,8,12), 
  unexposed <- c(0,1,2,3,4),
  n_c.a <- c(30,100,300),
  # save simulation output
  directory = "Simulated estimates & SE/Binary",
  outcome="Binary"
)
end_time <- Sys.time()
BinaryTestTime <- end_time-start_time
write.csv(BinaryTest, "Sim_Output/BinaryResults_2000sim_1.csv")

# Binary scenario 2
start_time <- Sys.time()
BinaryTest <- FEgen.save(
  seed=binsimplan$seed[2],
  n_sims=2000,
  alpha=0.05,
  diff <- binsimplan$diff[2],
  ICC <- binsimplan$ICC[2],
  exposed <- c(4,8,12), 
  unexposed <- c(0,1,2,3,4),
  n_c.a <- c(30,100,300),
  # save simulation output
  directory = "Simulated estimates & SE/Binary",
  outcome="Binary"
)
end_time <- Sys.time()
BinaryTestTime <- end_time-start_time
write.csv(BinaryTest, "Sim_Output/BinaryResults_2000sim_2.csv")

# Binary scenario 3
start_time <- Sys.time()
BinaryTest <- FEgen.save(
  seed=binsimplan$seed[3],
  n_sims=2000,
  alpha=0.05,
  diff <- binsimplan$diff[3],
  ICC <- binsimplan$ICC[3],
  exposed <- c(4,8,12), 
  unexposed <- c(0,1,2,3,4),
  n_c.a <- c(30,100,300),
  # save simulation output
  directory = "Simulated estimates & SE/Binary",
  outcome="Binary"
)
end_time <- Sys.time()
BinaryTestTime <- end_time-start_time
write.csv(BinaryTest, "Sim_Output/BinaryResults_2000sim_3.csv")

# Binary scenario 4
start_time <- Sys.time()
BinaryTest <- FEgen.save(
  seed=binsimplan$seed[4],
  n_sims=2000,
  alpha=0.05,
  diff <- binsimplan$diff[4],
  ICC <- binsimplan$ICC[4],
  exposed <- c(4,8,12), 
  unexposed <- c(0,1,2,3,4),
  n_c.a <- c(30,100,300),
  # save simulation output
  directory = "Simulated estimates & SE/Binary",
  outcome="Binary"
)
end_time <- Sys.time()
BinaryTestTime <- end_time-start_time
write.csv(BinaryTest, "Sim_Output/BinaryResults_2000sim_4.csv")

# Binary scenario 5
start_time <- Sys.time()
BinaryTest <- FEgen.save(
  seed=binsimplan$seed[5],
  n_sims=2000,
  alpha=0.05,
  diff <- binsimplan$diff[5],
  ICC <- binsimplan$ICC[5],
  exposed <- c(4,8,12), 
  unexposed <- c(0,1,2,3,4),
  n_c.a <- c(30,100,300),
  # save simulation output
  directory = "Simulated estimates & SE/Binary",
  outcome="Binary"
)
end_time <- Sys.time()
BinaryTestTime <- end_time-start_time
write.csv(BinaryTest, "Sim_Output/BinaryResults_2000sim_5.csv")

# Binary scenario 6
start_time <- Sys.time()
BinaryTest <- FEgen.save(
  seed=binsimplan$seed[6],
  n_sims=2000,
  alpha=0.05,
  diff <- binsimplan$diff[6],
  ICC <- binsimplan$ICC[6],
  exposed <- c(4,8,12), 
  unexposed <- c(0,1,2,3,4),
  n_c.a <- c(30,100,300),
  # save simulation output
  directory = "Simulated estimates & SE/Binary",
  outcome="Binary"
)
end_time <- Sys.time()
BinaryTestTime <- end_time-start_time
write.csv(BinaryTest, "Sim_Output/BinaryResults_2000sim_6.csv")
```

```{r Poisson Count sim}
# import libraries
library(dplyr)
library(reshape)

# Count

start_time <- Sys.time()
PoissonTest <- FEgen.save(
  seed=7699,
  n_sims=2000,
  alpha=0.05,
  diff <- c(0, log(0.8)),
  ICC <- c(0.01, 0.05, 0.10),
  exposed <- c(4,8,12),
  unexposed <- c(0,1,2,3,4),
  n_c.a <- c(30,100,300),
  # save simulation output
  directory = "Simulated estimates & SE/Count",
  outcome="Poisson"
)
end_time <- Sys.time()
PoissonTestTime<- end_time-start_time
write.csv(PoissonTest, "Sim_Output/CountResults_2000sim.csv") # XPS save
```

```{r import data}
BinaryTest1 <- read.csv("Sim_Output/BinaryResults_2000sim_1.csv")
BinaryTest2 <- read.csv("Sim_Output/BinaryResults_2000sim_2.csv")
BinaryTest3 <- read.csv("Sim_Output/BinaryResults_2000sim_3.csv")
BinaryTest4 <- read.csv("Sim_Output/BinaryResults_2000sim_4.csv")
BinaryTest5 <- read.csv("Sim_Output/BinaryResults_2000sim_5.csv")
BinaryTest6 <- read.csv("Sim_Output/BinaryResults_2000sim_6.csv")
BinaryTest <- rbind(BinaryTest1, BinaryTest2, BinaryTest3, BinaryTest4, BinaryTest5, BinaryTest6)
BinaryTest$n_c <- as.factor(BinaryTest$n_c)

PoissonTest <- read.csv("Sim_Output/CountResults_2000sim.csv")
PoissonTest$n_c <- as.factor(PoissonTest$n_c)
```

```{r * Figure 3: plot Binary results when ICC is 0.05}
library(ggplot2)
library(dplyr)
library(cowplot)

str(BinaryTest)
BinaryTest$n_c <- factor(BinaryTest$n_c, levels=c(30, 100, 300))
BinaryTest$n_expo <- as.factor(BinaryTest$n_expo)
BinaryTest <- BinaryTest[order(BinaryTest$diff, decreasing = FALSE), ]

cowplot::plot_grid(
  cowplot::plot_grid(
    
    # plot relative bias
    ggplot(data=BinaryTest %>% filter(diff!="0", ICC=="0.05"),
           aes(x=n_unexpo, y=bias_rel, group=n_c))+
      geom_point(aes(color=n_c, shape=n_c)) +
      geom_line(aes(linetype=n_c, color=n_c)) +
      theme_bw() +
      facet_grid(cols=vars(n_expo)) +
      labs(
        title = "Binary Outcomes",
        subtitle="Number of Exposed Clusters"
      ) +
      ylab("Rel Bias (%)") +
      theme(plot.margin = unit(c(0, 0, 0, 0), "cm"), # get rid of plot margins
            axis.title.x = element_blank(), axis.text.x = element_blank(), # get rid of x axis
            plot.subtitle = element_text(hjust = 0.5, size = 11, face="plain"),
            legend.position="none"
      ) +
      coord_cartesian(ylim = c(-7.2, 7.2)) +
      scale_y_continuous(breaks = seq(-6, 6, by = 3)) +
      scale_colour_manual(values = c("gray70","gray40","black")),
    
    # plot precision
    ggplot(data=BinaryTest %>% filter(diff!="0", ICC=="0.05"),
           aes(x=n_unexpo, y=precision, group=n_c))+
      geom_point(aes(color=n_c, shape=n_c)) +
      geom_line(aes(linetype=n_c, color=n_c)) +
      theme_bw() +
      facet_grid(cols=vars(n_expo)) +
      ylab("Precision") +
      theme(plot.margin = unit(c(0, 0, 0, 0), "cm"),
            strip.text.x = element_blank(), strip.background = element_blank(), # Remove facet_grid (n_expo) head
            axis.title.x = element_blank(), axis.text.x = element_blank(),
            legend.position="none"
      ) + # Remove x axis labels (n_unexpo)
      coord_cartesian(ylim = c(-40, 440)) +
      scale_y_continuous(breaks = seq(0, 400, by = 100)) +
      scale_colour_manual(values = c("gray70","gray40","black")),
    
    # plot power
    ggplot(data=BinaryTest %>% filter(diff!="0", ICC=="0.05"),
           aes(x=n_unexpo, y=power, group=n_c))+
      geom_point(aes(color=n_c, shape=n_c)) +
      geom_line(aes(linetype=n_c, color=n_c)) +
      theme_bw() +
      facet_grid(cols=vars(n_expo)) +     
      ylab("Power") +
      theme(plot.margin = unit(c(0, 0, 0, 0), "cm"),
            strip.text.x = element_blank(), strip.background = element_blank(),
            axis.title.x = element_blank(), axis.text.x = element_blank(),
            legend.position="none"
      ) +
      coord_cartesian(ylim=c(-0.1, 1.1)) +
      scale_y_continuous(breaks = seq(0, 1, by = .25)) +
      scale_colour_manual(values = c("gray70","gray40","black")),
    
    # plot coverage probability
    ggplot(data=BinaryTest %>% filter(diff!="0", ICC=="0.05"),
           aes(x=n_unexpo, y=CP, group=n_c))+
      geom_point(aes(color=n_c, shape=n_c)) +
      geom_line(aes(linetype=n_c, color=n_c)) +
      theme_bw() +
      facet_grid(cols=vars(n_expo)) +
      theme(plot.margin = unit(c(0, 0, 0, 0), "cm"),
            strip.text.x = element_blank(), strip.background = element_blank(),
            axis.title.x = element_blank(), axis.text.x = element_blank(),
            legend.position="none"
      ) +
      coord_cartesian(ylim = c(0.89, 1.01)) +
      scale_y_continuous(breaks = seq(0.90, 1.00, by = 0.025)) +
      scale_colour_manual(values = c("gray70","gray40","black")),
    
    # plot RMSE
    ggplot(data=BinaryTest %>% filter(diff!="0", ICC=="0.05"),
           aes(x=n_unexpo, y=RMSE, group=n_c))+
      geom_point(aes(color=n_c, shape=n_c)) +
      geom_line(aes(linetype=n_c, color=n_c)) +
      theme_bw()  +
      facet_grid(cols=vars(n_expo)) +
      theme(plot.margin = unit(c(0, 0, 0, 0), "cm"),
            strip.text.x = element_blank(), strip.background = element_blank(),
            axis.title.x = element_text(size=11),
            legend.position="none"
      ) +
      labs(x="Number of Unexposed Clusters") +
      coord_cartesian(ylim = c(-0.04, 0.44)) +
      scale_y_continuous(breaks = seq(0, 0.40, by = 0.10)) +
      scale_colour_manual(values = c("gray70","gray40","black")),
    
    nrow=5,
    align="v",
    # relative heights of plots for export 600 x 600
    rel_heights = c(1, 0.585, 0.585, 0.585, 0.78) # with text heading
    
  ),
  
  # legend
  cowplot::get_legend(
    ggplot(data=BinaryTest %>% filter(diff!="0", ICC=="0.05"),
           aes(x=n_unexpo, y=RMSE, group=n_c))+
      geom_point(aes(color=n_c, shape=n_c)) +
      geom_line(aes(linetype=n_c, color=n_c)) +
      theme_bw()  +
      facet_grid(cols=vars(n_expo)) +
      scale_colour_manual(values = c("gray70","gray40","black")) +
      labs(color = bquote("E["*n[i]*"]"), linetype=bquote("E["*n[i]*"]"), shape=bquote("E["*n[i]*"]"))
  ),
  
  # widths of plots + legend
  rel_widths=c(1,0.15)
)

# width: 650, height: 600

# export figure
ggsave(filename = "Figure_3.tiff", plot = last_plot(),
       width=6.5, height=6, units="in",
       dpi=600, device='tiff', bg = 'white')
```

```{r * Figure 4: plot Count results when ICC is 0.05}
library(ggplot2)
library(dplyr)
library(cowplot)

PoissonTest$n_c <- as.factor(PoissonTest$n_c)

cowplot::plot_grid(
  cowplot::plot_grid(
    
    # plot relative bias
    ggplot(data=PoissonTest %>% filter(diff!="0", ICC=="0.05"),
           aes(x=n_unexpo, y=bias_rel, group=n_c))+
      geom_point(aes(color=n_c, shape=n_c)) +
      geom_line(aes(linetype=n_c, color=n_c)) +
      theme_bw() +
      facet_grid(cols=vars(n_expo)) +
      labs(
        title = "Count Outcomes",
        subtitle="Number of Exposed Clusters"
      ) +
      ylab("Rel Bias (%)") +
      theme(plot.margin = unit(c(0, 0, 0, 0), "cm"), # get rid of plot margins
            axis.title.x = element_blank(), axis.text.x = element_blank(), # get rid of x axis
            plot.subtitle = element_text(hjust = 0.5, size = 11, face="plain"),
            legend.position="none"
      ) +
      coord_cartesian(ylim = c(-7.2, 7.2)) +
      scale_y_continuous(breaks = seq(-6, 6, by = 3)) +
      scale_colour_manual(values = c("gray70","gray40","black")),
    
    # plot precision
    ggplot(data=PoissonTest %>% filter(diff!="0", ICC=="0.05"),
           aes(x=n_unexpo, y=precision, group=n_c))+
      geom_point(aes(color=n_c, shape=n_c)) +
      geom_line(aes(linetype=n_c, color=n_c)) +
      theme_bw() +
      facet_grid(cols=vars(n_expo)) +
      ylab("Precision") +
      theme(plot.margin = unit(c(0, 0, 0, 0), "cm"),
            strip.text.x = element_blank(), strip.background = element_blank(), # Remove facet_grid (n_expo) head
            axis.title.x = element_blank(), axis.text.x = element_blank(),
            legend.position="none"
      ) + # Remove x axis labels (n_unexpo)
      coord_cartesian(ylim = c(-60, 660)) +
      scale_y_continuous(breaks = seq(0, 600, by = 150)) +
      scale_colour_manual(values = c("gray70","gray40","black")),
    
    # plot power
    ggplot(data=PoissonTest %>% filter(diff!="0", ICC=="0.05"),
           aes(x=n_unexpo, y=power, group=n_c))+
      geom_point(aes(color=n_c, shape=n_c)) +
      geom_line(aes(linetype=n_c, color=n_c)) +
      theme_bw() +
      facet_grid(cols=vars(n_expo)) +     
      ylab("Power") +
      theme(plot.margin = unit(c(0, 0, 0, 0), "cm"),
            strip.text.x = element_blank(), strip.background = element_blank(),
            axis.title.x = element_blank(), axis.text.x = element_blank(),
            legend.position="none"
      ) +
      coord_cartesian(ylim=c(-0.1, 1.1)) +
      scale_y_continuous(breaks = seq(0, 1, by = .25)) +
      scale_colour_manual(values = c("gray70","gray40","black")),
    
    # plot coverage probability
    ggplot(data=PoissonTest %>% filter(diff!="0", ICC=="0.05"),
           aes(x=n_unexpo, y=CP, group=n_c))+
      geom_point(aes(color=n_c, shape=n_c)) +
      geom_line(aes(linetype=n_c, color=n_c)) +
      theme_bw() +
      facet_grid(cols=vars(n_expo)) +
      theme(plot.margin = unit(c(0, 0, 0, 0), "cm"),
            strip.text.x = element_blank(), strip.background = element_blank(),
            axis.title.x = element_blank(), axis.text.x = element_blank(),
            legend.position="none"
      ) +
      coord_cartesian(ylim = c(0.89, 1.01)) +
      scale_y_continuous(breaks = seq(0.90, 1.00, by = 0.025)) +
      scale_colour_manual(values = c("gray70","gray40","black")),
    
    # plot RMSE
    ggplot(data=PoissonTest %>% filter(diff!="0", ICC=="0.05"),
           aes(x=n_unexpo, y=RMSE, group=n_c))+
      geom_point(aes(color=n_c, shape=n_c)) +
      geom_line(aes(linetype=n_c, color=n_c)) +
      theme_bw()  +
      facet_grid(cols=vars(n_expo)) +
      theme(plot.margin = unit(c(0, 0, 0, 0), "cm"),
            strip.text.x = element_blank(), strip.background = element_blank(),
            axis.title.x = element_text(size=11),
            legend.position="none"
      ) +
      labs(x="Number of Unexposed Clusters") +
      coord_cartesian(ylim = c(-0.03, 0.33)) +
      scale_y_continuous(breaks = seq(0, 0.3, by = 0.075)) +
      scale_colour_manual(values = c("gray70","gray40","black")),
    
    nrow=5,
    align="v",
    # relative heights of plots for export 600 x 600
    rel_heights = c(1, 0.585, 0.585, 0.585, 0.78) # with text heading
    
  ),
  
  # legend
  cowplot::get_legend(
    ggplot(data=PoissonTest %>% filter(diff!="0", ICC=="0.05"),
           aes(x=n_unexpo, y=RMSE, group=n_c))+
      geom_point(aes(color=n_c, shape=n_c)) +
      geom_line(aes(linetype=n_c, color=n_c)) +
      theme_bw()  +
      facet_grid(cols=vars(n_expo)) +
      scale_colour_manual(values = c("gray70","gray40","black")) +
      labs(color = bquote("E["*n[i]*"]"), linetype=bquote("E["*n[i]*"]"), shape=bquote("E["*n[i]*"]"))
  ),
  
  # widths of plots + legend
  rel_widths=c(1,0.15)
)

# width: 650, height: 600

# export figure
ggsave(filename = "Figure_4.tiff", plot = last_plot(),
       width=6.5, height=6, units="in",
       dpi=600, device='tiff', bg = 'white')
```

```{r * Online Supplementary Material S4: Plot All Scenarios (Binary)}

library(ggplot2)
library(dplyr)
library(cowplot)
library(MASS)

BinaryTest$n_c <- factor(BinaryTest$n_c, levels=c(30, 100, 300))
BinaryTest$n_expo <- as.factor(BinaryTest$n_expo)
BinaryTest <- BinaryTest[order(BinaryTest$diff, decreasing = FALSE), ]

unique(BinaryTest$diff)
unique(BinaryTest$ICC)

# figure out y axis intervals
max(BinaryTest$bias_abs)
min(BinaryTest$bias_abs)
max(BinaryTest %>% filter(diff!=0) %>% dplyr::select(bias_rel))
min(BinaryTest %>% filter(diff!=0) %>% dplyr::select(bias_rel))
max(BinaryTest$precision)
min(BinaryTest$precision)
max(BinaryTest %>% filter(diff==0) %>% dplyr::select(power))
min(BinaryTest %>% filter(diff==0) %>% dplyr::select(power))
max(BinaryTest$RMSE)
min(BinaryTest$RMSE)


plot_all_binary <- function(df, DIFF, ICC, columns){
  
  plots = lapply(DIFF, function(a){
    lapply(ICC, function(b){
      
      cowplot::plot_grid(
        
        # plot bias: if diff=0, graph bias_abs, if diff=/=0, graph bias_rel
        if(a==0){
          
          # plot absolute bias
          ggplot(data=df %>% filter(diff==a, ICC==b),
                 aes(x=n_unexpo, y=bias_abs, group=n_c)) +
            geom_point(aes(color=n_c, shape=n_c)) +
            geom_line(aes(linetype=n_c, color=n_c)) +
            theme_bw() +
            facet_grid(cols=vars(n_expo)) +
            labs(
              title = bquote(delta==.(a)*", ICC =" ~.(b)),
              subtitle="Number of Exposed Clusters"
            ) +
            ylab("Abs Bias") +
            scale_colour_manual(values = c("gray70","gray40","black")) +
            theme(plot.margin = unit(c(0, 0, 0, 0), "cm"), # get rid of plot margins
                  axis.title.x = element_blank(), axis.text.x = element_blank(), # get rid of x axis
                  plot.subtitle = element_text(hjust = 0.5, size = 11, face="plain"),
                  legend.position="none"
            )+
            coord_cartesian(ylim = c(-0.036, 0.036)) +
            scale_y_continuous(breaks = seq(-0.03, 0.03, by = 0.015))
          
          
        }else{
          
          # plot relative bias
          ggplot(data=df %>% filter(diff==a, ICC==b),
                 aes(x=n_unexpo, y=bias_rel, group=n_c)) +
            geom_point(aes(color=n_c, shape=n_c)) +
            geom_line(aes(linetype=n_c, color=n_c)) +
            theme_bw() + 
            facet_grid(cols=vars(n_expo)) +
            labs(
              title = bquote(delta==.(a)*", ICC =" ~.(b)),
              subtitle="Number of Exposed Clusters"
            ) +
            ylab("Rel Bias (%)") +
            scale_colour_manual(values = c("gray70","gray40","black")) +
            theme(plot.margin = unit(c(0, 0, 0, 0), "cm"), # get rid of plot margins
                  axis.title.x = element_blank(), axis.text.x = element_blank(), # get rid of x axis
                  plot.subtitle = element_text(hjust = 0.5, size = 11, face="plain"),
                  legend.position="none"
            ) +
            coord_cartesian(ylim = c(-9.6, 9.6)) + 
            scale_y_continuous(breaks = seq(-8, 8, by = 4))
        },
        
        # plot precision
        ggplot(data=df %>% filter(diff==a, ICC==b),
               aes(x=n_unexpo, y=precision, group=n_c)) +
          geom_point(aes(color=n_c, shape=n_c)) +
          geom_line(aes(linetype=n_c, color=n_c)) +
          theme_bw() + 
          facet_grid(cols=vars(n_expo))+
          ylab("Precision") +
          scale_colour_manual(values = c("gray70","gray40","black")) +
          theme(plot.margin = unit(c(0, 0, 0, 0), "cm"),
                strip.text.x = element_blank(), strip.background = element_blank(), # Remove facet_grid (n_expo) head
                axis.title.x = element_blank(), axis.text.x = element_blank(),
                legend.position="none"
          ) + # Remove x axis labels (n_unexpo)
          coord_cartesian(ylim = c(-50, 550)) + 
          scale_y_continuous(breaks = seq(0, 500, by = 125)),
        
        # plot power
        if(a==0){ 
          
          # plot type I error
          ggplot(data=df %>% filter(diff==a, ICC==b),
                 aes(x=n_unexpo, y=power, group=n_c)) +
            geom_point(aes(color=n_c, shape=n_c)) +
            geom_line(aes(linetype=n_c, color=n_c)) +
            theme_bw() + 
            facet_grid(cols=vars(n_expo)) +
            ylab("Type I Error") +
            scale_colour_manual(values = c("gray70","gray40","black")) +
            theme(plot.margin = unit(c(0, 0, 0, 0), "cm"),
                  strip.text.x = element_blank(), strip.background = element_blank(),
                  axis.title.x = element_blank(), axis.text.x = element_blank(),
                  legend.position="none"
            ) +
            coord_cartesian(ylim=c(0.026, 0.074)) + 
            scale_y_continuous(breaks = seq(0.03, 0.07, by = 0.01))
          
          
        }else{
          
          # plot power
          ggplot(data=df %>% filter(diff==a, ICC==b),
                 aes(x=n_unexpo, y=power, group=n_c)) +
            geom_point(aes(color=n_c, shape=n_c)) +
            geom_line(aes(linetype=n_c, color=n_c)) +
            theme_bw() + 
            facet_grid(cols=vars(n_expo)) +
            ylab("Power") +
            scale_colour_manual(values = c("gray70","gray40","black")) +
            theme(plot.margin = unit(c(0, 0, 0, 0), "cm"),
                  strip.text.x = element_blank(), strip.background = element_blank(),
                  axis.title.x = element_blank(), axis.text.x = element_blank(),
                  legend.position="none"
            ) +
            coord_cartesian(ylim=c(-0.1, 1.1)) + 
            scale_y_continuous(breaks = seq(0, 1, by = .25))
        },
        
        # plot coverage probability
        ggplot(data=df %>% filter(diff==a, ICC==b),
               aes(x=n_unexpo, y=CP, group=n_c)) +
          geom_point(aes(color=n_c, shape=n_c)) +
          geom_line(aes(linetype=n_c, color=n_c)) +
          theme_bw() + 
          facet_grid(cols=vars(n_expo)) +
          scale_colour_manual(values = c("gray70","gray40","black")) +
          theme(plot.margin = unit(c(0, 0, 0, 0), "cm"),
                strip.text.x = element_blank(), strip.background = element_blank(),
                axis.title.x = element_blank(), axis.text.x = element_blank(),
                legend.position="none"
          ) +
          coord_cartesian(ylim = c(0.89, 1.01)) +
          scale_y_continuous(breaks = seq(0.90, 1.00, by = 0.025)),
        
        # plot RMSE
        ggplot(data=df %>% filter(diff==a, ICC==b),
               aes(x=n_unexpo, y=RMSE, group=n_c)) +
          geom_point(aes(color=n_c, shape=n_c)) +
          geom_line(aes(linetype=n_c, color=n_c)) +
          theme_bw() + 
          facet_grid(cols=vars(n_expo)) +
          scale_colour_manual(values = c("gray70","gray40","black")) +
          theme(plot.margin = unit(c(0, 0, 0, 0), "cm"),
                strip.text.x = element_blank(), strip.background = element_blank(),
                axis.title.x = element_text(size=11),
                legend.position="none"
          ) +
          labs(x="Number of Unexposed Clusters") +
          coord_cartesian(ylim = c(-0.04, 0.44)) +            
          scale_y_continuous(breaks = seq(0, 0.40, by = 0.1)),
        
        nrow=5,
        align="v",
        rel_heights = c(1, 0.53, 0.53, 0.53, 0.72)
      )
    })
  })
  
  # unlist plots
  plots <- unlist(plots, recursive=F)
  
  # combine plots
  plot.combine <- cowplot::plot_grid(plotlist=plots, ncol=columns, scale=0.98)
  
  # plot legend
  legend <- cowplot::get_legend(
    ggplot(data=df %>% filter(diff==0, ICC==0.05),
           aes(x=n_unexpo, y=RMSE, group=n_c)) +
      geom_point(aes(color=n_c, shape=n_c)) +
      geom_line(aes(linetype=n_c, color=n_c)) +
      theme_bw() +
      scale_colour_manual(values = c("gray70","gray40","black")) +
      facet_grid(cols=vars(n_expo)) +
      labs(color = bquote("E["*n[i]*"]"), linetype=bquote("E["*n[i]*"]"), shape=bquote("E["*n[i]*"]"))
  )
  
  # final plot
  final.plot <- cowplot::plot_grid(plot.combine, legend, rel_widths = c(1, ifelse(columns==1, .15, .05)))
  return(final.plot)
}

# Plot ALL
# export width=1250, height=1000 "Logistic Plot"
plot_all_binary(df=BinaryTest, DIFF=c(unique(BinaryTest$diff)[1], unique(BinaryTest$diff)[2]), ICC=c(0.01, 0.05, 0.10), columns=3)
```

```{r * Online Supplementary Material S5: Plot All Scenarios (Poisson)}
library(ggplot2)
library(dplyr)
library(cowplot)
library(MASS)

unique(PoissonTest$diff)
unique(PoissonTest$ICC)

# figure out y axis intervals
max(PoissonTest$bias_abs)
min(PoissonTest$bias_abs)
max(PoissonTest %>% filter(diff!=0) %>% dplyr::select(bias_rel))
min(PoissonTest %>% filter(diff!=0) %>% dplyr::select(bias_rel))
max(PoissonTest$precision)
min(PoissonTest$precision)
max(PoissonTest %>% filter(diff==0) %>% dplyr::select(power))
min(PoissonTest %>% filter(diff==0) %>% dplyr::select(power))
max(PoissonTest$RMSE)
min(PoissonTest$RMSE)

plot_all_poisson <- function(df, DIFF, ICC, columns){
  
  plots = lapply(DIFF, function(a){
    lapply(ICC, function(b){
      
      cowplot::plot_grid(
        
        # plot bias: if diff=0, graph bias_abs, if diff=/=0, graph bias_rel
        if(a==0){
          
          # plot absolute bias
          ggplot(data=df %>% filter(diff==a, ICC==b),
                 aes(x=n_unexpo, y=bias_abs, group=n_c)) +
            geom_point(aes(color=n_c, shape=n_c)) +
            geom_line(aes(linetype=n_c, color=n_c)) +
            theme_bw() +
            facet_grid(cols=vars(n_expo)) +
            labs(
              title = bquote(delta==.(a)*", ICC =" ~.(b)),
              subtitle="Number of Exposed Clusters"
            ) +
            ylab("Abs Bias") +
            scale_colour_manual(values = c("gray70","gray40","black")) +
            theme(plot.margin = unit(c(0, 0, 0, 0), "cm"), # get rid of plot margins
                  axis.title.x = element_blank(), axis.text.x = element_blank(), # get rid of x axis
                  plot.subtitle = element_text(hjust = 0.5, size = 11, face="plain"),
                  legend.position="none"
            )+
            coord_cartesian(ylim = c(-0.024, 0.024)) +
            scale_y_continuous(breaks = seq(-0.02, 0.02, by = 0.01))
          
        }else{
          
          # plot relative bias
          ggplot(data=df %>% filter(diff==a, ICC==b),
                 aes(x=n_unexpo, y=bias_rel, group=n_c)) +
            geom_point(aes(color=n_c, shape=n_c)) +
            geom_line(aes(linetype=n_c, color=n_c)) +
            theme_bw() + 
            facet_grid(cols=vars(n_expo)) +
            labs(
              title = bquote(delta==.(a)*", ICC =" ~.(b)),
              subtitle="Number of Exposed Clusters"
            ) +
            ylab("Rel Bias (%)") +
            scale_colour_manual(values = c("gray70","gray40","black")) +
            theme(plot.margin = unit(c(0, 0, 0, 0), "cm"), # get rid of plot margins
                  axis.title.x = element_blank(), axis.text.x = element_blank(), # get rid of x axis
                  plot.subtitle = element_text(hjust = 0.5, size = 11, face="plain"),
                  legend.position="none"
            ) +
            coord_cartesian(ylim = c(-3.6, 3.6)) + 
            scale_y_continuous(breaks = seq(-3, 3, by = 1.5))
        },
        
        # plot precision
        ggplot(data=df %>% filter(diff==a, ICC==b),
               aes(x=n_unexpo, y=precision, group=n_c)) +
          geom_point(aes(color=n_c, shape=n_c)) +
          geom_line(aes(linetype=n_c, color=n_c)) +
          theme_bw() + 
          facet_grid(cols=vars(n_expo))+
          ylab("Precision") +
          scale_colour_manual(values = c("gray70","gray40","black")) +
          theme(plot.margin = unit(c(0, 0, 0, 0), "cm"),
                strip.text.x = element_blank(), strip.background = element_blank(), # Remove facet_grid (n_expo) head
                axis.title.x = element_blank(), axis.text.x = element_blank(),
                legend.position="none"
          ) + # Remove x axis labels (n_unexpo)
          coord_cartesian(ylim = c(-80, 880)) + 
          scale_y_continuous(breaks = seq(0, 800, by = 200)),
        
        # plot power
        if(a==0){ 
          
          # plot type I error
          ggplot(data=df %>% filter(diff==a, ICC==b),
                 aes(x=n_unexpo, y=power, group=n_c)) +
            geom_point(aes(color=n_c, shape=n_c)) +
            geom_line(aes(linetype=n_c, color=n_c)) +
            theme_bw() + 
            facet_grid(cols=vars(n_expo)) +
            ylab("Type I Error") +
            scale_colour_manual(values = c("gray70","gray40","black")) +
            theme(plot.margin = unit(c(0, 0, 0, 0), "cm"),
                  strip.text.x = element_blank(), strip.background = element_blank(),
                  axis.title.x = element_blank(), axis.text.x = element_blank(),
                  legend.position="none"
            ) +
            coord_cartesian(ylim=c(0.024, 0.074)) + 
            scale_y_continuous(breaks = seq(0.03, 0.07, by = 0.01))
          
        }else{
          
          # plot power
          ggplot(data=df %>% filter(diff==a, ICC==b),
                 aes(x=n_unexpo, y=power, group=n_c)) +
            geom_point(aes(color=n_c, shape=n_c)) +
            geom_line(aes(linetype=n_c, color=n_c)) +
            theme_bw() + 
            facet_grid(cols=vars(n_expo)) +
            ylab("Power") +
            scale_colour_manual(values = c("gray70","gray40","black")) +
            theme(plot.margin = unit(c(0, 0, 0, 0), "cm"),
                  strip.text.x = element_blank(), strip.background = element_blank(),
                  axis.title.x = element_blank(), axis.text.x = element_blank(),
                  legend.position="none"
            ) +
            coord_cartesian(ylim=c(-0.1, 1.1)) + 
            scale_y_continuous(breaks = seq(0, 1, by = .25))
        },
        
        # plot coverage probability
        ggplot(data=df %>% filter(diff==a, ICC==b),
               aes(x=n_unexpo, y=CP, group=n_c)) +
          geom_point(aes(color=n_c, shape=n_c)) +
          geom_line(aes(linetype=n_c, color=n_c)) +
          theme_bw() + 
          facet_grid(cols=vars(n_expo)) +
          scale_colour_manual(values = c("gray70","gray40","black")) +
          theme(plot.margin = unit(c(0, 0, 0, 0), "cm"),
                strip.text.x = element_blank(), strip.background = element_blank(),
                axis.title.x = element_blank(), axis.text.x = element_blank(),
                legend.position="none"
          ) +
          coord_cartesian(ylim = c(0.89, 1.01)) +
          scale_y_continuous(breaks = seq(0.90, 1.00, by = 0.025)),
        
        # plot RMSE
        ggplot(data=df %>% filter(diff==a, ICC==b),
               aes(x=n_unexpo, y=RMSE, group=n_c)) +
          geom_point(aes(color=n_c, shape=n_c)) +
          geom_line(aes(linetype=n_c, color=n_c)) +
          theme_bw() + 
          facet_grid(cols=vars(n_expo)) +
          scale_colour_manual(values = c("gray70","gray40","black")) +
          theme(plot.margin = unit(c(0, 0, 0, 0), "cm"),
                strip.text.x = element_blank(), strip.background = element_blank(),
                axis.title.x = element_text(size=11),
                legend.position="none"
          ) +
          labs(x="Number of Unexposed Clusters") +
          coord_cartesian(ylim = c(-0.03, 0.33)) +            
          scale_y_continuous(breaks = seq(0, 0.3, by = 0.075)),
        nrow=5,
        align="v",
        rel_heights = c(1, 0.53, 0.53, 0.53, 0.72)
      )
    })
  })
  
  # unlist plots
  plots <- unlist(plots, recursive=F)
  
  # combine plots
  plot.combine <- cowplot::plot_grid(plotlist=plots, ncol=columns, scale=0.98)
  
  # plot legend
  legend <- cowplot::get_legend(
    ggplot(data=df %>% filter(diff==0, ICC==0.05),
           aes(x=n_unexpo, y=RMSE, group=n_c)) +
      geom_point(aes(color=n_c, shape=n_c)) +
      geom_line(aes(linetype=n_c, color=n_c)) +
      theme_bw() +
      scale_colour_manual(values = c("gray70","gray40","black")) +
      facet_grid(cols=vars(n_expo)) +
      labs(color = bquote("E["*n[i]*"]"), linetype=bquote("E["*n[i]*"]"), shape=bquote("E["*n[i]*"]"))
  )
  
  # final plot
  final.plot <- cowplot::plot_grid(plot.combine, legend, rel_widths = c(1, ifelse(columns==1, .15, .05)))
  return(final.plot)
}

# Plot ALL
# export width=1250, height=1000 "Poisson Plot"
plot_all_poisson(df=PoissonTest, DIFF=c(unique(PoissonTest$diff)[1], unique(PoissonTest$diff)[2]), ICC=c(0.01, 0.05, 0.10), columns=3)
```


```{r * MCSE reanalysis code}
saves <- c("outcome", "n_expo","n_unexpo","diff", "n_c", "ICC","monte_carlo_se")
# create df for exporting
sim.df.FE <- data.frame(matrix(ncol=length(saves), nrow=0))
# rename columns

outcome_list <- c("Binary", "Count")
for(outcome in outcome_list){
  
  files_dir <- dir(paste0("Simulated estimates & SE/", outcome))
  files <- paste0(
    "Simulated estimates & SE/",
    outcome,
    "/",
    files_dir
  )
  
  for(i in files){
    df.import <- read.csv(i)
    filename <- basename(i)
    b <- strsplit(filename, "_")[[1]][6]
    b <- as.numeric(strsplit(b, "\\.csv")[[1]])
    
    if(outcome=="Binary"){
      tau <- sqrt( (b*(pi^2)/3)/(1-b) )
    }else if(outcome=="Count"){
      mu0 <- log(0.3)
      tau <- sqrt( (b*log(1+1/exp(mu0)))/(1-b) )
    }
    
    sim.df.FE <- rbind(sim.df.FE,
                       c(
                         "outcome" = outcome,
                         "n_expo" = strsplit(filename, "_")[[1]][3],
                         "n_unexpo" = strsplit(filename, "_")[[1]][4],
                         "diff" = strsplit(filename, "_")[[1]][2],
                         "n_c" = strsplit(filename, "_")[[1]][5],
                         "ICC" = b,
                         "monte_carlo_se" = sd(df.import$point_est)
                       )
    )
    
    print(nrow(sim.df.FE))
  }
}

names(sim.df.FE) <- saves
sim.df.FE %>% head()

sim.df.FE %>% str()
sim.df.FE[c("monte_carlo_se")] <- sapply(sim.df.FE[c("monte_carlo_se")], as.numeric)
sim.df.FE$n_c <- factor(sim.df.FE$n_c, levels=c(30, 100, 300))
sim.df.FE$n_expo <- factor(sim.df.FE$n_expo, levels=c(4, 8, 12))
```

```{r * plot Binary monte-carlo standard errors}
library(ggplot2)
library(dplyr)
library(cowplot)
library(MASS)

BinaryTest <- sim.df.FE %>% filter(outcome=="Binary")
PoissonTest <- sim.df.FE %>% filter(outcome=="Count")

PoissonTest %>% head()
BinaryTest %>% head()

cowplot::plot_grid(
  
  ggplot(data=BinaryTest %>% filter(diff != 0),
         aes(x=n_unexpo, y=monte_carlo_se, group=n_c))+
    geom_point(aes(color=n_c, shape=n_c)) +
    geom_line(aes(linetype=n_c, color=n_c)) +
    theme_bw() +
    facet_grid(cols=vars(n_expo), rows=vars(ICC), labeller=labeller(.rows = label_both)) +
    # labels
    labs(
      title = "Binary Outcomes",
      subtitle="Number of Exposed Clusters",
      # legend title
      color=bquote("E["*n[i]*"]"), linetype=bquote("E["*n[i]*"]"), shape=bquote("E["*n[i]*"]")
    ) +
    ylab("Monte Carlo SE") +
    # ylab(expression("SD("*hat(delta)[s]*")")) +
    xlab("Number of Unexposed Clusters") +
    # themes
    theme(
      # center subtitle "Number of Exposed Clusters"
      plot.subtitle = element_text(hjust = 0.5, size = 11, face="plain")  
    ) +
    # change colors
    scale_colour_manual(values = c("gray70","gray40","black")) +
    # change y-axis
    coord_cartesian(ylim = c(0.02, 0.38)) +
    scale_y_continuous(breaks = seq(0.05, 0.35, by = 0.075)),
  
  ggplot(data=PoissonTest %>% filter(diff != 0),
         aes(x=n_unexpo, y=monte_carlo_se, group=n_c))+
    geom_point(aes(color=n_c, shape=n_c)) +
    geom_line(aes(linetype=n_c, color=n_c)) +
    theme_bw() +
    facet_grid(cols=vars(n_expo), rows=vars(ICC), labeller=labeller(.rows = label_both)) +
    # labels
    labs(
      title = "Count Outcomes",
      subtitle="Number of Exposed Clusters",
      # legend title
      color=bquote("E["*n[i]*"]"), linetype=bquote("E["*n[i]*"]"), shape=bquote("E["*n[i]*"]")
    ) +
    ylab("Monte Carlo SE") +
    xlab("Number of Unexposed Clusters") +
    # themes
    theme(
      # center subtitle "Number of Exposed Clusters"
      plot.subtitle = element_text(hjust = 0.5, size = 11, face="plain")  
    ) +
    # change colors
    scale_colour_manual(values = c("gray70","gray40","black")) +
    # change y-axis
    coord_cartesian(ylim = c(0.036, 0.324)) +
    scale_y_continuous(breaks = seq(0.06, 0.3, by = 0.06)),
  
  nrow=2,
  align="v"
)
# width: 500, height: 650
```
